# Supplementary material for: Genome-wide association of rice response to blast fungus identifies loci for robust resistance under high nitrogen
Source: BMC Plant Biol. 2021 Feb 18;21:99. doi: 10.1186/s12870-021-02864-3 (PMC7893971; doi:10.1186/s12870-021-02864-3)
Supplement: Supplementary file 1 — Additional file 1. List of varieties phenotyped with CD203 strains and used for GWAS. [file 12870_2021_2864_MOESM1_ESM.xlsx]

## Sheet: Supp 1 
Addtional file 1: List of genotypes phenotyped with CD203 strains and used for GWAS
Some genotypes are still in breeding process and name are non available
ID	Genotype	Phenotyped	GWAS	N0 Nb lesions	N1 Nb lesions	NIS_CD203	NIS Index	RRobN1 haplotype	NIS2 haplotype	NIS3 haplotype
SEPYA_002	ARELATE	YES	YES	0.104829	0.432862	NIS sub	35.1441	S	NIS2-1	NIS3-1
SEPYA_006	GAGERON	YES	YES	0.531757	1.2302	NIS*	14.7515	S	NIS2-1	NIS3-3
SEPYA_007	GINES	YES	YES	1.01134	0.91444	NS	-1.07611	S	NIS2-1	NIS3-1		NS	No significant
SEPYA_010	PACO (RE101J)	YES	YES	0.300971	0.831951	NIS sub	19.814	S	NIS2-1	NIS3-1		NIS	Nitrogen induced Susceptibility
SEPYA_014	TREBON	YES	NO	0.406544	0.759231	NIS sub	9.74317	NA	NA	NA		NIR	Nitrogen induced Resistance
SEPYA_017	BRIO	YES	YES	0.480641	0.576917	NS	2.24967	S	NIS2-1	NIS3-3		sub	p<0,1	*	p<0,05	**	p<0,01	***	p<0,001
SEPYA_018	CAMBON	YES	NO	0.731452	0.827743	NS	1.47848	NA	NA	NA
SEPYA_020	ROUSTY	YES	NO	1.21133	1.22156	NS	0.09489	NA	NA	NA
SEPYA_023	SEPYA_023	YES	NO	0.499844	0.701862	NS	4.53914	NA	NA	NA
SEPYA_024	SEPYA_024	YES	YES	1.33768	1.36059	NS	0.192368	S	NIS2-1	NIS3-3
SEPYA_025	SEPYA_025	YES	YES	0.18603	0.116493	NS	-4.19809	S	NIS2-1	NIS3-3
SEPYA_027	SEPYA_027	YES	YES	1.5074	1.21764	NS	-2.1589	S	NIS2-1	NIS3-3
SEPYA_029	SEPYA_029	YES	NO	0.773881	1.03848	NS	3.84	NA	NA	NA
SEPYA_038	CAPATAZ	YES	YES	1.64985	1.81533	NS	1.12644	S	NIS2-1	NIS3-3
SEPYA_039	CARINA	YES	YES	1.65946	1.85653	NS	1.33375	S	NIS2-1	NIS3-3
SEPYA_049	GAVELLA	YES	YES	0.379808	0.878136	NIS*	14.7357	S	NIS2-2	NIS3-1
SEPYA_050	GOOLARAH	YES	YES	1.68174	1.85517	NS	1.15818	S	NIS2-2	NIS3-1
SEPYA_051	HELENE	YES	YES	1.74125	1.67091	NS	-0.453682	S	NIS2-2	NIS3-3
SEPYA_054	IRAT 268	YES	YES	0.294065	0.0553944	NS	-9.11538	R	NIS2-2	NA
SEPYA_055	JEFFERSON	YES	YES	-0.433748	-0.392883	NS	-1.05812	S	NIS2-1	NIS3-1
SEPYA_056	JUBILEINI	YES	YES	2.07349	1.88595	NS	-1.01579	S	NIS2-1	NIS3-3
SEPYA_061	LIDO	YES	YES	0.192339	0.832795	NS	37.3975	S	NIS2-1	NIS3-3
SEPYA_065	SEPYA_065	YES	NO	1.4616	1.1557	NS	-2.35053	NA	NA	NA
SEPYA_066	MELAS	YES	YES	1.50432	1.54841	NS	0.329217	S	NIS2-1	NIS3-3
SEPYA_067	MESTRE	YES	YES	1.64826	1.43389	NS	-1.46068	S	NIS2-1	NIS3-3
SEPYA_069	PANDA/AGUIRRE - A	YES	YES	0.432322	1.1857	NIS**	19.5715	S	NIS2-1	NIS3-1
SEPYA_070	POLIZESTI 28	YES	YES	1.73414	1.71827	NS	-0.102788	S	NIS2-1	NIS3-2
SEPYA_075	SEPYA_075	YES	NO	1.09367	1.24397	NS	1.54341	NA	NA	NA
SEPYA_079	SEPYA_079	YES	NO	1.10381	1.52762	NIS*	4.31222	NA	NA	NA
SEPYA_082	RUILLE	YES	YES	0.458157	0.247739	NS	-5.15807	S	NIS2-1	NIS3-3
SEPYA_085	SEPYA_085	YES	NO	1.33183	1.34432	NS	0.105375	NA	NA	NA
SEPYA_086	S 101	YES	YES	0.381248	1.01136	NIS*	18.562	S	NIS2-1	NIS3-2
SEPYA_087	SAMBUC	YES	YES	1.26245	1.26453	NS	0.018545	S	NIS2-1	NIS3-3
SEPYA_092	VELA	YES	YES	1.32205	1.53875	NS	1.84097	S	NIS2-1	NIS3-3
SEPYA_093	VICTORIA	YES	YES	0.981852	1.28427	NS	3.45928	S	NIS2-1	NIS3-3
SEPYA_094	YRL 196	YES	YES	1.59433	1.75122	NS	1.10519	S	NIS2-1	NIS3-1
SEPYA_101	MINI	YES	YES	1.33847	1.3917	NS	0.446672	S	NIS2-1	NIS3-3
SEPYA_102	PROMOTEO	YES	NO	1.11252	1.4755	NIS sub	3.66431	NA	NA	NA
SEPYA_104	SELENIO	YES	YES	1.0422	1.38154	NS	3.65675	S	NIS2-1	NIS3-3
SEPYA_105	IAC 26	YES	YES	-0.535516	-0.151063	NS	-8.06288	R	NIS2-1	NIS3-3
SEPYA_127	N 3	YES	YES	0.871318	1.39253	NIS sub	6.71823	S	NIS2-1	NIS3-1
SEPYA_205	63 UPLA	YES	YES	1.8002	1.82828	NS	0.175151	S	NIS2-2	NIS3-1
SEPYA_206	66 UPLA	YES	YES	1.9663	1.95013	NS	-0.0923943	S	NIS2-2	NIS3-3
SEPYA_207	68 A UPLA	YES	YES	1.54012	1.73603	NS	1.42865	S	NIS2-2	NIS3-1
SEPYA_215	ANSEATICO	YES	YES	2.21292	2.30757	NS	0.480359	S	NIS2-2	NIS3-3
SEPYA_216	ANTONI	YES	YES	1.36864	1.49354	NS	1.02489	S	NIS2-1	NIS3-3
SEPYA_223	BAGHLANI NANGARHAR	YES	YES	0.960003	0.987979	NS	0.327291	S	NIS2-1	NIS3-3
SEPYA_224	BAHIA	YES	YES	1.35516	1.77635	NIS*	3.49069	S	NIS2-1	NIS3-3
SEPYA_225	BALILLA	YES	YES	1.5655	1.40762	NS	-1.1326	S	NIS2-1	NIS3-3
SEPYA_227	BARCARIN	YES	YES	1.44597	1.83526	NS	3.02365	S	NIS2-2	NIS3-2
SEPYA_229	BETIS	YES	YES	1.7392	1.64092	NS	-0.634656	S	NIS2-1	NIS3-3
SEPYA_233	BONNI	YES	YES	1.31491	NA	NA	NA	S	NIS2-1	NIS3-3
SEPYA_234	BORIBYEO	YES	YES	1.62391	1.45582	NS	-1.16249	S	NIS2-1	NIS3-3
SEPYA_235	BORRACHO	YES	YES	1.60679	1.93629	NS	2.30316	S	NIS2-1	NIS3-3
SEPYA_236	CARRICO	YES	YES	2.22881	1.84328	NIR*	-1.9427	S	NIS2-1	NIS3-3
SEPYA_237	CENTAURO	YES	YES	1.39338	1.3908	NS	-0.0207708	S	NIS2-1	NIS3-3
SEPYA_238	CENTRO	YES	NO	NA	1.33133	NA	NA	NA	NA	NA
SEPYA_239	CERNYJ	YES	YES	1.01873	0.694448	NS	-3.57503	S	NIS2-1	NIS3-3
SEPYA_240	CHANG CH SANG HSU TAO	YES	YES	0.849251	0.916841	NS	0.893851	S	NIS2-1	NIS3-3
SEPYA_241	CHIANAN 8	YES	YES	0.822578	0.576973	NS	-3.35336	S	NIS2-1	NIS3-3
SEPYA_242	CHODONGJI	YES	YES	1.12085	1.00007	NS	-1.21024	S	NIS2-1	NIS3-3
SEPYA_243	CINIA 257	YES	YES	0.846222	1.0211	NS	2.32098	S	NIS2-1	NIS3-3
SEPYA_244	COLINA	YES	YES	2.41299	2.56634	NS	0.713758	S	NIS2-1	NIS3-3
SEPYA_245	CORMORAN	YES	YES	0.196855	1.11125	NIS***	52.1686	S	NIS2-2	NIS3-1
SEPYA_246	CT 23	YES	YES	1.17955	0.905645	NS	-2.60797	S	NIS2-1	NIS3-1
SEPYA_247	CT 58	YES	YES	0.921639	0.903316	NS	-0.223288	S	NIS2-1	NIS3-3
SEPYA_248	DA DAO TOU	YES	YES	1.42771	2.02319	NIS*	4.68431	S	NIS2-1	NIS3-3
SEPYA_249	DARDO	YES	YES	1.25619	0.942872	NS	-2.80121	S	NIS2-1	NIS3-3
SEPYA_250	DELTARIBE Y x MIARA – V2	YES	YES	1.23027	1.4168	NS	1.70279	S	NIS2-1	NIS3-3
SEPYA_251	DIMITRA	YES	YES	0.948573	1.12314	NS	2.06691	S	NIS2-1	NIS3-1
SEPYA_252	DIXIEBELL	YES	YES	1.71517	1.87128	NS	1.02221	S	NIS2-2	NIS3-1
SEPYA_255	DRAGO x DONANA – AP	YES	YES	0.597958	0.937462	NS	6.37665	S	NIS2-2	NIS3-3
SEPYA_256	E6V16	YES	YES	1.51797	1.78913	NS	2.00623	S	NIS2-1	NIS3-3
SEPYA_257	ELLEBI	YES	YES	1.15204	1.81784	NIS*	6.49071	S	NIS2-2	NIS3-3
SEPYA_258	ESCARLATE	YES	YES	1.66342	2.04228	NIS sub	2.55798	S	NIS2-1	NIS3-3
SEPYA_259	FAMILIA 181	YES	YES	1.45379	1.29873	NS	-1.19791	S	NIS2-1	NIS3-3
SEPYA_260	FUKU BOZU	YES	YES	0.991101	1.18452	NS	2.19181	S	NIS2-1	NIS3-3
SEPYA_261	GHIBLI	YES	YES	1.65638	1.87508	NS	1.48286	S	NIS2-1	NIS3-3
SEPYA_263	GIGANTE VERCELLI	YES	YES	0.695901	0.646179	NS	-0.802456	R	NIS2-1	NIS3-3
SEPYA_265	GOOLARAH x MIARA – B	YES	NO	1.26744	1.34723	NS	0.707064	NA	NA	NA
SEPYA_266	GRAAL	YES	NO	1.58779	1.49018	NS	-0.690383	NA	NIS2-1	NIS3-1
SEPYA_267	HAGINOMAE MOCHI	YES	YES	0.850876	0.73048	NS	-1.58916	S	NIS2-1	NIS3-3
SEPYA_268	HARRA	YES	YES	1.81568	1.66591	NS	-0.92645	S	NIS2-1	NIS3-3
SEPYA_269	HEUKGYEONG	YES	YES	0.936337	0.921439	NS	-0.178696	S	NIS2-1	NIS3-3
SEPYA_270	HOKUSETSU	YES	YES	1.47752	1.90684	NIS*	3.26342	S	NIS2-1	NIS3-3
SEPYA_271	HONDURAS	YES	YES	1.95534	1.51958	NS	-2.5029	S	NIS2-2	NIS3-1
SEPYA_272	HT ADRET L18 P1	YES	NO	1.38978	1.76736	NS	3.05126	NA	NA	NA
SEPYA_273	HT ADRET P1	YES	NO	1.00175	1.1782	NS	1.9782	NA	NA	NA
SEPYA_274	HU LO TAO	YES	NO	1.24093	1.09417	NS	-1.32829	NA	NA	NA
SEPYA_275	HWINBE	YES	YES	1.13963	1.38818	NS	2.44946	S	NIS2-1	NIS3-3
SEPYA_277	ISPANIKI A	YES	YES	1.58339	1.37218	NS	-1.49813	S	NIS2-1	NIS3-3
SEPYA_278	ITALPATNA 48	YES	NO	1.79393	2.0848	NS	1.82101	NA	NIS2-1	NIS3-3
SEPYA_281	KALIN	YES	YES	1.63351	1.63916	NS	0.0388878	S	NIS2-1	NIS3-3
SEPYA_283	KEN CHIAO JU HSIAO LI	YES	YES	1.35028	1.56738	NS	1.80566	S	NIS2-1	NIS3-3
SEPYA_285	KOTOBUKI MOCHI	YES	YES	1.19129	1.16099	NS	-0.285608	S	NIS2-1	NIS3-3
SEPYA_286	KRASNODAR 424	YES	YES	1.23192	1.35938	NS	1.16208	S	NIS2-1	NIS3-3
SEPYA_289	KYRMYZY	YES	YES	1.63074	2.02935	NS	2.74525	S	NIS2-1	NIS3-3
SEPYA_292	SEPYA_292	YES	NO	1.54537	1.70579	NS	1.16587	NA	NA	NA
SEPYA_293	L 204	YES	YES	0.960013	1.13362	NS	2.03104	S	NIS2-2	NIS3-1
SEPYA_299	LUGANO 40	YES	YES	1.21261	1.00827	NS	-1.89255	S	NIS2-1	NIS3-3
SEPYA_301	LUNA	YES	YES	2.1274	2.56331	NS	2.30125	S	NIS2-1	NIS3-3
SEPYA_303	M 204	YES	YES	1.39247	1.57683	NS	1.48691	S	NIS2-1	NIS3-1
SEPYA_304	MARATELLI	YES	YES	1.70143	1.23025	NIR sub	-3.11019	S	NIS2-1	NIS3-3
SEPYA_305	MARENY	YES	YES	2.06819	1.31299	NIR***	-4.10102	S	NIS2-1	NIS3-3
SEPYA_307	MI ZO	YES	YES	2.0151	1.90627	NS	-0.606563	S	NIS2-1	NIS3-3
SEPYA_308	MIARA	YES	YES	1.11675	1.57222	NIS*	4.58063	S	NIS2-1	NIS3-3
SEPYA_309	MILEV 21	YES	YES	1.47621	1.30381	NS	-1.3116	S	NIS2-1	NIS3-3
SEPYA_310	MISTRAL	YES	YES	1.68641	1.2523	NS	-2.89105	S	NIS2-1	NIS3-3
SEPYA_312	MUGA	YES	YES	1.31831	1.53793	NS	1.87104	S	NIS2-1	NIS3-3
SEPYA_316	OLCENENGO	YES	YES	2.23171	1.5871	NIR*	-3.24398	S	NIS2-1	NIS3-3
SEPYA_317	OLTENITA	YES	YES	0.824899	1.10686	NS	3.83891	S	NIS2-1	NIS3-3
SEPYA_318	OTA	YES	YES	1.73129	1.93242	NS	1.30475	S	NIS2-1	NIS3-3
SEPYA_319	PEGASO/THAÏBONNET – M	YES	YES	1.13074	1.12477	NS	-0.0592115	S	NIS2-1	NIS3-3
SEPYA_320	PEGONIL	YES	YES	1.77412	2.06314	NS	1.82961	S	NIS2-1	NIS3-3
SEPYA_321	PELDE	YES	YES	1.54693	2.12057	NIS*	4.1647	S	NIS2-2	NIS3-1
SEPYA_323	PLOVDIV 22	YES	YES	2.01839	2.23821	NS	1.22316	S	NIS2-2	NIS3-3
SEPYA_324	PLOVDIV 24	YES	YES	1.62026	2.24167	NIS**	4.30741	S	NIS2-1	NIS3-3
SEPYA_325	PRECOZ 2 F.A.	YES	YES	1.91486	1.97988	NS	0.381331	S	NIS2-1	NIS3-3
SEPYA_326	PYGMALION/IRAT 122//PYGMALION -A1	YES	YES	1.18462	1.24836	NS	0.604301	S	NIS2-1	NIS3-3
SEPYA_327	PYGMALION/IRAT330 - G	YES	YES	1.4765	1.48151	NS	0.0381484	S	NIS2-1	NIS3-3
SEPYA_329	RC104C2	YES	YES	0.881669	1.42694	NIS*	6.94583	S	NIS2-2	NIS3-1
SEPYA_331	REXMONT	YES	YES	1.06746	0.860161	NS	-2.18106	S	NIS2-2	NIS3-1
SEPYA_332	RI135	YES	YES	1.0001	1.13522	NS	1.51736	S	NIS2-1	NIS3-3
SEPYA_333	RI150	YES	YES	0.794139	1.1665	NS	5.26602	S	NIS2-1	NIS3-3
SEPYA_334	RINGO/MIARA – AC	YES	YES	0.536612	0.468805	NS	-1.41917	S	NIS2-1	NIS3-3
SEPYA_335	RITA	YES	NO	1.74149	1.71979	NS	-0.139988	NA	NA	NA
SEPYA_336	RJ112I	YES	YES	1.32111	1.67082	NIS sub	2.97302	S	NIS2-1	NIS3-3
SEPYA_337	RJ113-81-06	YES	YES	1.67836	1.09049	NIR**	-3.93378	S	NIS2-1	NIS3-1
SEPYA_338	RONCOLO	YES	YES	1.61015	1.45452	NS	-1.08556	S	NIS2-1	NIS3-3
SEPYA_339	ROTUNDUS	YES	YES	1.21961	1.88836	NIS*	6.15836	S	NIS2-1	NIS3-3
SEPYA_340	RPC 12	YES	YES	1.01504	1.00646	NS	-0.0949405	S	NIS2-1	NIS3-3
SEPYA_341	RUBI	YES	YES	0.868645	1.1631	NS	3.80707	R	NIS2-2	NIS3-1
SEPYA_342	RUSSO 1	YES	YES	1.43285	1.66128	NS	1.79049	S	NIS2-1	NIS3-3
SEPYA_343	S 102	YES	YES	1.46719	1.58377	NS	0.892348	S	NIS2-1	NIS3-3
SEPYA_344	SAKHA 103	YES	YES	0.458828	0.202844	NS	-6.26587	S	NIS2-1	NIS3-3
SEPYA_345	SALOIO	YES	YES	1.04918	1.39501	NS	3.7019	S	NIS2-1	NIS3-3
SEPYA_347	SANGHAI	YES	YES	1.216	1.50644	NS	2.68249	S	NIS2-1	NIS3-3
SEPYA_349	SENIA	YES	YES	1.94763	2.22743	NS	1.61349	S	NIS2-1	NIS3-3
SEPYA_351	SETTANTUNO	YES	YES	0.769289	1.26895	NIS sub	7.2946	S	NIS2-1	NIS3-3
SEPYA_352	SHAN KIU JU	YES	NO	1.04745	1.58033	NIS sub	5.71375	NA	NA	NA
SEPYA_354	SHIRATAMA	YES	YES	1.07676	1.71526	NIS*	6.65981	S	NIS2-1	NIS3-3
SEPYA_355	SHSS 381	YES	YES	1.63554	1.75449	NS	0.816782	S	NIS2-1	NIS3-3
SEPYA_356	SHSS 53	YES	YES	1.79229	1.71309	NS	-0.496265	S	NIS2-1	NIS3-3
SEPYA_357	SIRBAL	YES	YES	1.25121	1.40511	NS	1.38144	S	NIS2-1	NIS3-3
SEPYA_358	SLAVA	YES	YES	1.6895	2.23803	NIS*	3.64635	S	NIS2-1	NIS3-3
SEPYA_359	SMERALDO	YES	YES	1.56407	1.94128	NS	2.70863	S	NIS2-1	NIS3-3
SEPYA_360	SOULANET	YES	YES	0.356611	0.701142	NS	10.8506	S	NIS2-1	NIS3-3
SEPYA_361	SOURE	YES	YES	1.35113	1.49932	NS	1.23184	S	NIS2-1	NIS3-3
SEPYA_363	SR 113	YES	YES	1.57911	0.83581	NIR**	-5.28652	S	NIS2-1	NIS3-3
SEPYA_364	SSAL BYEO 2	YES	YES	1.6802	1.3243	NS	-2.37891	S	NIS2-1	NIS3-3
SEPYA_366	TAICHUNG 65	YES	YES	2.1199	1.77087	NS	-1.8491	S	NIS2-1	NIS3-3
SEPYA_369	THAIPERLA	YES	YES	1.65471	1.87716	NS	1.50987	S	NIS2-1	NIS3-3
SEPYA_370	TIMICH 108	YES	YES	1.5461	1.7562	NS	1.52623	S	NIS2-1	NIS3-3
SEPYA_371	TOPAZIO	YES	YES	1.81366	2.45771	NIS*	3.98826	S	NIS2-1	NIS3-3
SEPYA_372	TORIO	YES	YES	1.21869	1.04253	NS	-1.6234	S	NIS2-1	NIS3-3
SEPYA_373	TRAMONTO	YES	YES	0.453842	1.68464	NIS***	30.4581	S	NIS2-1	NIS3-1
SEPYA_375	VL48/KULON – AC	YES	YES	1.78409	1.6776	NS	-0.670354	S	NIS2-1	NIS3-3
SEPYA_376	YABANI MONTAKHAB 7	YES	YES	2.05183	2.24287	NS	1.04573	S	NIS2-1	NIS3-3
SEPYA_377	YU WEOL ZO	YES	YES	1.46607	1.33035	NS	-1.03965	S	NIS2-1	NIS3-3
