# Supplementary material for: Genome-wide association of rice response to blast fungus identifies loci for robust resistance under high nitrogen
Source: BMC Plant Biol. 2021 Feb 18;21:99. doi: 10.1186/s12870-021-02864-3 (PMC7893971; doi:10.1186/s12870-021-02864-3)
Supplement: Supplementary file 2 — Additional file 2. List of varieties phenotyped with CL26 strains. [file 12870_2021_2864_MOESM2_ESM.xlsx]

## Sheet: Supp 2
Addtional file 2 : Liste of genotypes phenotyped with CL26 strains
ID	Genotype	NIS_CL26	Index_NIS_CL26	Haplotype_NIS3
SEPYA_004	CABAN	NS	-0.0372469	NIS3-1		NS	No significant
SEPYA_005	CIGALON	NIS*	-0.282761	NIS3-3		NIS	Nitrogen induced Susceptibility
SEPYA_007	GINES	NS	-0.0223183	NIS3-1		NIR	Nitrogen induced Resistance
SEPYA_009	MANOBI	NS	-0.0318851	NIS3-3		*	p<0,05	**	p<0,01	***	p<0,001
SEPYA_012	RIEGE	NS	-0.150071	NIS3-3		sub	p<0,1
SEPYA_015	SEPYA_015	NIS*	-0.294566	NIS3-3
SEPYA_019	OPALE	NIR*	0.174435	NIS3-3		Some genotypes are still in breeding process and name are non available
SEPYA_021	TIBER	NS	0.0631875	NIS3-3
SEPYA_022	VIALONE NANO	NS	0.0715051	NIS3-3
SEPYA_030	SEPYA_030	NS	0.127528	NIS3-3
SEPYA_031	RM112B3	NS	0.0800125	NIS3-3
SEPYA_032	RM114E	NS	-0.0117104	NIS3-1
SEPYA_034	ADRIANO	NS	0.0505254	NIS3-3
SEPYA_035	ALBARON	NIR*	0.153692	NIS3-3
SEPYA_036	ALEXANDROS	NS	0.0217086	NIS3-3
SEPYA_037	CALENDAL	NS	-0.024199	NIS3-3
SEPYA_041	CLOT	NIR*	0.188169	NIS3-3
SEPYA_042	CRLB1	NS	-0.18388	NIS3-3
SEPYA_044	DUCATO	NS	-0.0751566	NIS3-3
SEPYA_045	E7V10	NS	0.00123027	NIS3-3
SEPYA_046	EREVAN	NIS sub	-0.238959	NIS3-3
SEPYA_050	GOOLARAH	NS	-0.025345	NIS3-1
SEPYA_051	HELENE	NS	-0.054873	NIS3-3
SEPYA_056	JUBILEINI	NS	-0.0559942	NIS3-3
SEPYA_057	K 1952/THAIBONNET – Z	NS	-0.149956	NIS3-3
SEPYA_058	KOSHIHIKARI	NS	0.0438622	NIS3-3
SEPYA_062	LOTO	NS	-0.146053	NIS3-3
SEPYA_063	M 203	NS	0.00343505	NIS3-1
SEPYA_064	MEJANES 2	NIR*	0.198046	NIS3-3
SEPYA_067	MESTRE	NS	-0.0431838	NIS3-3
SEPYA_068	ONICE	NS	-0.14835	NIS3-3
SEPYA_070	POLIZESTI 28	NS	0.0159378	NIS3-3
SEPYA_071	PUNTAL	NS	-0.0906826	NIS3-1
SEPYA_072	QUILAMAPU	NS	0.0614178	NIS3-3
SEPYA_073	RA137G	NIR*	0.160706	NIS3-1
SEPYA_074	RD122D	NS	-0.0581261	NIS3-3
SEPYA_077	RJ113D	NS	0.0398127	NIS3-3
SEPYA_078	RJ113I	NS	-0.0649531	NIS3-3
SEPYA_080	ROVUMA	NIR*	0.323033	NIS3-1
SEPYA_081	RUBINO	NS	-0.196379	NIS3-3
SEPYA_083	RV303G	NIS sub	-0.230149	NIS3-3
SEPYA_084	RY203G	NIR sub	0.190118	NIS3-3
SEPYA_088	SAN ANDREA	NIR*	0.380142	NIS3-3
SEPYA_089	SOUSIXE	NS	-0.00862395	NIS3-3
SEPYA_090	T757	NS	-0.15241	NIS3-3
SEPYA_091	THAIBONNET	NS	0.0367549	NIS3-3
SEPYA_094	YRL 196	NS	-0.0538022	NIS3-1
SEPYA_095	GLADIO	NS	0.221514	NIS3-3
SEPYA_096	GLEVA	NS	0.0960766	NIS3-3
SEPYA_097	GOMA	NIS**	-0.238977	NIS3-3
SEPYA_098	JSENDRA	NS	0.126027	NIS3-3
SEPYA_099	KALAO	NS	0.282125	NIS3-3
SEPYA_101	MINI	NS	0.173043	NIS3-3
SEPYA_103	RECR	NS	0.266441	NIS3-3
SEPYA_104	SELENIO	NS	-0.0599292	NIS3-3
SEPYA_106	RIZZOTTO 51/1	NS	-0.0122848	NIS3-3
SEPYA_107	RIBE 253	NS	0.00530653	NIS3-3
SEPYA_108	VOLANO	NS	0.143094	NIS3-3
SEPYA_110	PIEMONTE	NS	-0.0492278	NIS3-3
SEPYA_112	GITANO	NS	0.022531	NIS3-3
SEPYA_115	GOLFO	NS	0.0254572	NIS3-1
SEPYA_116	MARTA	NIS sub	-0.380182	NIS3-1
SEPYA_117	PLUS	NS	-0.27738	NIS3-1
SEPYA_119	LORD	NS	0.068087	NIS3-3
SEPYA_121	104 UPLA	NS	-0.0988235	NIS3-3
SEPYA_122	32 UPLA	NS	-0.303168	NIS3-1
SEPYA_125	BOMBILLA	NS	0.0348672	NIS3-1
SEPYA_126	FRANCES	NIS sub	-0.502084	NIS3-3
SEPYA_128	ULLAL	NS	-0.040166	NIS3-3
SEPYA_129	ARBORIO	NS	-0.0366821	NIS3-3
SEPYA_131	FLIPPER	NS	0.0314241	NIS3-1
SEPYA_132	SAVIO	NS	0.0593937	NIS3-3
SEPYA_133	BELLE PATNA	NS	0.156321	NIS3-1
SEPYA_134	BOND	NIS*	-0.294921	NIS3-1
SEPYA_135	BEIRAO	NS	-0.017965	NIS3-3
SEPYA_136	CAMPINO	NS	0.0106966	NIS3-3
SEPYA_137	CHIPKA	NS	-0.065575	NIS3-3
SEPYA_138	HAREM	NS	-0.0337945	NIS3-3
SEPYA_140	IBO 400	NS	-0.0725799	NIS3-1
SEPYA_141	MAIORAL	NS	0.0304598	NIS3-1
SEPYA_143	S 102/2	NS	-0.0281029	NIS3-3
SEPYA_144	SAEDINENIE	NS	0.113218	NIS3-3
SEPYA_145	SAFARI	NS	0.0443585	NIS3-3
SEPYA_147	SANDOCA	NS	0.112008	NIS3-1
SEPYA_149	SUPER	NS	-0.0219786	NIS3-3
SEPYA_151	KULON	NS	-0.115051	NIS3-3
SEPYA_152	CINIA 40	NS	0.00447071	NIS3-3
SEPYA_153	YRM 6-2	NS	-0.168906	NIS3-1
SEPYA_155	A 201	NS	-0.0539341	NIS3-3
SEPYA_156	ALAN	NS	-0.0998382	NIS3-1
SEPYA_157	DELLMONT	NIR**	0.275114	NIS3-1
SEPYA_158	DELLROSE	NS	0.0251884	NIS3-1
SEPYA_159	DREW	NS	0.0346418	NIS3-1
SEPYA_160	KING	NS	-0.098302	NIS3-3
SEPYA_161	L 205	NS	0.00169586	NIS3-1
SEPYA_162	LACASSINE	NIR sub	0.136214	NIS3-1
SEPYA_163	LUXOR	NS	0.154967	NIS3-3
SEPYA_164	M 202	NS	-0.0577916	NIS3-1
SEPYA_165	MAYBELLE	NS	0.147636	NIS3-1
SEPYA_167	SALVO	NS	-0.0843851	NIS3-1
SEPYA_170	ROXANI	NS	0.0539834	NIS3-3
SEPYA_172	CRESO	NS	-0.0185422	NIS3-3
SEPYA_176	ACHILLE	NS	0.159259	NIS3-1
SEPYA_183	GALLIS	NS	0.223805	NIS3-1
SEPYA_185	MARTE	NS	-0.0670171	NIS3-3
SEPYA_187	RD111C	NS	0.02496	NIS3-1
SEPYA_190	SEPYA_190	NS	0.181243	NIS3-1
SEPYA_191	RI113	NIR*	0.16857	NIS3-3
SEPYA_192	SEPYA_192	NS	0.0346996	NIS3-3
SEPYA_193	SEYNE	NS	-0.175731	NIS3-1
SEPYA_197	JEOKMOSAEK	NIR*	0.201637	NIS3-3
SEPYA_198	KAMENOO	NS	0.015623	NIS3-3
SEPYA_199	KRISTAL	NS	-0.037048	NIS3-3
SEPYA_200	LEMONT	NS	0.0467296	NIS3-1
SEPYA_201	MERIC	NS	-0.134948	NIS3-3
SEPYA_204	SZARVASI 70	NS	0.0152621	NIS3-3
SEPYA_378	SEPYA_378	NS	0.0892122	NIS3-3
