# Supplementary material for: Genome-wide association of rice response to blast fungus identifies loci for robust resistance under high nitrogen
Source: BMC Plant Biol. 2021 Feb 18;21:99. doi: 10.1186/s12870-021-02864-3 (PMC7893971; doi:10.1186/s12870-021-02864-3)
Supplement: Supplementary file 3 — Additional file 3. List of varieties used as validation set. Varieties have been selected for their k-group classification of 19 SNPs selected to characterize the NIS3 QTL. [file 12870_2021_2864_MOESM3_ESM.xlsx]

## Sheet: Supp 3
Addtional file 3: List of genotypes of validation set Genotypes have been selected for their k-group classification of 19 SNPs selected to characterize NIS3
Nom	N0	N1	NIS_CD203	NIS Contrast	NIS3 haplotype	SubSpe
ANGKARONG	1.60741	0.47845	NIR***	0.702347	NIS3-1	trop
BOCAO	1.17654	0.631569	NS	0.463196	NIS3-3	trop
BODA 148-3	0.925184	1.326	NS	-0.433224	NIS3-1	trop
BOUAKE 189	0.975089	1.74047	NIS*	-0.784939	NIS3-1	ind1B
CARREON	0.935092	0.9645	NS	-0.0314485	NIS3-1	ind3
FEDEARROZ 50	0.586134	0.191048	NS	0.674054	NIS3-1	ind1B
GANIGI	0.720559	1.58486	NIS**	-1.19948	NIS3-3	trop
IAC 165	0.6269	0.231393	NS	0.630894	NIS3-1	indx
IRAT 104	0.616949	0.608333	NS	0.0139647	NIS3-3	trop
IRAT 234	0.334515	0.933742	NIS_sub	-1.79133	NIS3-3	trop
KEREN FENHO	0.760497	1.15422	NS	-0.517716	NIS3-1	trop
KETAN DONGGO	1.76068	1.28657	NS	0.269277	NIS3-3	trop
KETAN MENAH	0.518752	0.0840358	NS	0.838004	NIS3-1	trop
KHAO DAWK MALI 105	1.08535	1.98069	NIS**	-0.824934	NIS3-1	ind3
MANONGAZATO	1.32029	0.905488	NS	0.314174	NIS3-1	trop
MOLOK	1.41487	2.03667	NIS_sub	-0.439473	NIS3-3	trop
NABESHI	1.69415	1.38996	NS	0.179555	NIS3-3	subtrop
NAM ROO	1.15265	0.880286	NS	0.236294	NIS3-3	subtrop
NAM SA GUI 19	0.687582	0.319115	NS	0.535889	NIS3-1	ind3
NIPPONBARE	0.851887	1.24062	NS	-0.45632	NIS3-3	temp
POKKALI	1.17879	1.40961	NS	-0.195811	NIS3-1	ind2
THIERNO BANDE	1.40614	1.92362	NS	-0.368013	NIS3-1	ind2
VARY LAVA DE BETAFO	1.30453	0.993511	NS	0.238415	NIS3-1	ind3
VARY MALADY	0.998453	0.868882	NS	0.129772	NIS3-3	trop
WAB 56-125	1.23419	0.792721	NS	0.357699	NIS3-1	trop
