# Supplementary material for: Genome-wide association of rice response to blast fungus identifies loci for robust resistance under high nitrogen
Source: BMC Plant Biol. 2021 Feb 18;21:99. doi: 10.1186/s12870-021-02864-3 (PMC7893971; doi:10.1186/s12870-021-02864-3)
Supplement: Supplementary file 5 — Additional file 5. Analysis of Variance table of Nitrogen and Genotype effect on the number of lesion of rice blast by cm2 of leaves. ANOVA calculated from linear model. Significance level at 0.05. [file 12870_2021_2864_MOESM5_ESM.xlsx]

## Sheet: Supp 5
Addtional file 5: Analysis of Variance table of Nitrogen and Genotype effect on the number of lesion of rice blast by cm² of leaves. ANOVA calculated from linear model. Significance level at 0.05
Factors	Df	Sum Sq	Mean sq	F value	Pr(>F)
Trials	8	1007.93	125.991	411.9818	2.2e-16 ***
Nitrogen	1	523.71	3.315	10.8385	5.022e-09 ***
Genoype	158	10.51	10.515	34.3831	2.2e-16 ***
Nitrogen:genotype	156	73.94	0.474	1.5498	2.381e-05 ***
