# Supplementary material for: Genome-wide association of rice response to blast fungus identifies loci for robust resistance under high nitrogen
Source: BMC Plant Biol. 2021 Feb 18;21:99. doi: 10.1186/s12870-021-02864-3 (PMC7893971; doi:10.1186/s12870-021-02864-3)
Supplement: Supplementary file 6 — Additional file 6. Descriptive Statistic of Rice blast susceptibility by level of Nitrogen and NISI on the number of lesion of rice blast by cm2 of leaves. [file 12870_2021_2864_MOESM6_ESM.xlsx]

## Sheet: Supp 6
Addtional file 6: Descriptive Statistique of Rice blast susceptibility by level of Nitrogen and NISI on the number of lesion of rice blast by cm² of leaves.
Traits	LSmeans	max	min	h2
N0 In log(nb lesion/cm²)	1.27 ± 0.02	2.41 ± 0.16	-0.54 ± 0.20	0.43
N1 In log(nb lesion/cm²)	1.38± 0.16	2.56 ± 0.16	-0.39 ± 0.20	0.42
NISI No unit	2.33	52.17	-9.12	0.10
