# Supplementary material for: Genome-wide association of rice response to blast fungus identifies loci for robust resistance under high nitrogen
Source: BMC Plant Biol. 2021 Feb 18;21:99. doi: 10.1186/s12870-021-02864-3 (PMC7893971; doi:10.1186/s12870-021-02864-3)
Supplement: Supplementary file 8 — Additional file 8. Significant SNPs detected in each GWAS. A SNP is considerate as significant when -log(P) ≥ 5. [file 12870_2021_2864_MOESM8_ESM.xlsx]

## Sheet: Supp 8
Addtional file 8: Significant SNPs detected in each GWAS A SNP is considerate as significant when -log(P) ≥ 5
Trait	Chr	Pos	-LOG(p)		Trait	Chr	Pos	-LOG(p)
NISI	2	7222205	5.34791		N0	6	23899058	5.11101
		17995530	6.69345				23899092	5.11101
		20846595	6.36224				23907218	5.11101
		28753976	5.44311				23968202	5.11101
	3	11166022	9.10147				24035385	5.11101
		29045384	5.86242				24036161	5.11101
		33260380	6.36224				24044249	5.11101
	4	13445428	9.10147				24082984	5.11101
	10	18630905	5.17685				24108440	5.11101
		18824608	9.10147				24193180	5.11101
		18956852	5.60899				24250337	5.11101
		18971155	5.12631			7	8757151	6.04298
		18977220	5.12631				9344830	5.63727
		18999008	5.12631				10560915	6.48809
		19005825	5.12631		N1	5	2773426	5.04796
		19012557	5.12631			7	8757151	5.58959
		19047341	5.12631				9344830	5.214
