# Supplementary material for: Genome-wide association of rice response to blast fungus identifies loci for robust resistance under high nitrogen
Source: BMC Plant Biol. 2021 Feb 18;21:99. doi: 10.1186/s12870-021-02864-3 (PMC7893971; doi:10.1186/s12870-021-02864-3)
Supplement: Supplementary file 9 — Additional file 9. QTLs detected from GWAS of Blast Susceptibility with nitrogen interaction. Each QTL is given with the traits that led to its identification, the number of significant (−log(P) ≥ 5) and sub-significant (4 ≤−log(P) < 5) SNPs contained, the maximum LOD score of the pics associated, and the number of genes present in the region. [file 12870_2021_2864_MOESM9_ESM.xlsx]

## Sheet: Supp 9
Addtional file 9: QTLs detected from GWAS of Blast Susceptibility with nitrogen interaction Each QTL is given with the traits that led to its identification, the number of significant (-log(P) ≥ 5)and sub-significant (4 ≤-log(P) < 5) SNPs contained, the maximum LOD score of the pics associated, and the number of genes contained.
QTL	Trait	Number of SNPs	LODmax	Pos	Nb of Genes
RRobN	Blast Susceptibility in N0	11 + 6 sub significant	5.11	Chr 6: 23899058-24250337	42
NIS2	Blast Susceptibility in N1	1+ 4 sub significant	5.05	Chr 5: 27578831-27734526	69
NIS3	NISI	13 + 39 subsignificant	9.1	Chr 10: 18630905-19047341	116
