# Supplementary material for: Genome-wide association of rice response to blast fungus identifies loci for robust resistance under high nitrogen
Source: BMC Plant Biol. 2021 Feb 18;21:99. doi: 10.1186/s12870-021-02864-3 (PMC7893971; doi:10.1186/s12870-021-02864-3)
Supplement: Supplementary file 11 — Additional file 11. Genes list present in RRobN QTL. Gene functions from FunRiceGenes database. Thirteen unidentified genes, five retrotransposon genes, and two transposons have been omitted of this list. [file 12870_2021_2864_MOESM11_ESM.xlsx]

## Sheet: Supp 11
Addtional file 11: Genes list present in RRobN QTL Genes function from FunRiceGenes data base Thirteen unidentified genes, five retrotransposon genes, and two transposons have been omitted of this list
GeneID	Gene Length	Gene Name	Function Orygenes db
Os06g40150	1343		AP2 domain containing protein
Os06g40170	2821	OsPLDalpha4	phospholipase D
Os06g40180	2785	OsPLDalpha5	phospholipase D
Os06g40190	3157		phospholipase D
Os06g40200	3997		calcium-binding mitochondrial carrier CBG00135
Os06g40220	1470	OsFBX199	OsFBX199 - F-box domain containing protein
Os06g40250	903		retrotransposon protein, , Ty3-gypsy subclass
Os06g40330	2410		MYB family transcription factor
Os06g40360	3088	OsFBL30	OsFBL30 - F-box domain and LRR containing protein
Os06g40370	1954	OsSOS2	CAMK_KIN1/SNF1/Nim1_like.27 - CAMK includes calcium/calmodulin depedent protein kinases,
Os06g40450	1782		targeting protein for Xklp2
Os06g40490	2003		glycosyl hydrolases family 17
Os06g40510	993		CRAL/TRIO domain containing protein
Os06g40550	2399	OsABCG15	ABC-2 type transporter domain containing protein
Os06g40560	1731		26S protease regulatory subunit S10B
Os06g40570	3012	Osnop	GRAM and C2 domains containing protein
Os06g40600	3563		elongation factor
Os06g40620	1443	OsSNF7	SNF7 domain containing protein
Os06g40630	1190		SFT2
Os06g40640	1941	OsAld-Y	fructose-bisphospate aldolase isozyme
Os06g40650	2613		copine-1
Os06g40700	2373	OsSub50	OsSub50 - Subtilisin homologue
