# Supplementary material for: Genome-wide association of rice response to blast fungus identifies loci for robust resistance under high nitrogen
Source: BMC Plant Biol. 2021 Feb 18;21:99. doi: 10.1186/s12870-021-02864-3 (PMC7893971; doi:10.1186/s12870-021-02864-3)
Supplement: Supplementary file 12 — Additional file 12. Genes list present in NIS2 QTL. Genes function was annotated from FunRiceGenes data base and Orygenes database. Nineteen unidentified genes, three retrotransposon genes, and three transposons have been omitted from this list. [file 12870_2021_2864_MOESM12_ESM.xlsx]

## Sheet: Supp 12
Addtional file 12: Genes list present in NIS2 QTL Genes function from FunRiceGenes data base Nineteen unidentified genes, three retrotransposon genes, and three transposons have been omitted of this list
GeneID	Gene Name	Gene Lengh	Function Orygenes db
Os05g47880		1344	hypro1
Os05g47890	RACK1B|OsWD40-122	1412	WD domain, G-beta repeat domain containing protein
Os05g47900		1242	protein binding protein
Os05g47930		2167	OsQSOXL1 quiescin-sulfhydryl oxidase-like OsQSOXL1
Os05g47950		1844	UDP-glucoronosyl and UDP-glucosyl transferase domain containing protein
Os05g47970		2401	microtubule associated protein
Os05g47980		2140	ATP synthase
Os05g48010	OsMYB55|OsPL	1262	MYB family transcription factor
Os05g48020	OsSYP71	855	SNARE domain containing protein
Os05g48030		3047	anti-silencing protein, ASF1-like domain containing protein
Os05g48040	OsMATE2	2962	MATE efflux family protein
Os05g48050		1204	ribosomal protein L7/L12 C-terminal domain containing protein
Os05g48060	SUI2	1980	phosphatidylserine synthase
Os05g48160		955	2Fe-2S iron-sulfur cluster binding domain containing protein
Os05g48200	NADH-GOGAT2	6926	glutamate synthase, chloroplast precursor
Os05g48220		824	60S ribosomal protein L35a-3
Os05g48240		2746	dynamin family protein
Os05g48260		2017	wax synthase
Os05g48270		1554	auxin-responsive protein
Os05g48290		2219	T-complex protein
Os05g48300	OsPUP7	1438	purine permease
Os05g48310		1082	60S ribosomal protein L35a-3
Os05g48320		682	60S ribosomal protein L37a
Os05g48330		1986	aspartyl protease family protein
Os05g48340		2387	proteasome-related
Os05g48360		2353	membrane attack complex component/perforin/complement C9
Os05g48380		2193	ubiquitin-conjugating enzyme domain containing protein
Os05g48390	LTN1|OsPHO2|OsRLS1	4493	ubiquitin conjugating enzyme protein
Os05g48410		1289	50S ribosomal protein L21, chloroplast precursor
Os05g48416		2019	lipase-related
Os05g48422		1804	60S ribosomal protein-related
Os05g48430		216	hypothetical protein
Os05g48450		2115	aminotransferase domain containing protein
Os05g48500	OsNINJA1	3307	MSU Osa1 Release 7
Os05g48510		2756	phenylalanyl-tRNA synthetase beta chain
Os05g48590	OsIAA19	1574	OsIAA19 - Auxin-responsive Aux/IAA gene family member
Os05g48600		2144	glycosyltransferase family 43 protein
Os05g48620		3955	tRNA-binding arm
Os05g48640		2090	ATROPGEF7/ROPGEF7
Os05g48650		908	transcription factor HBP-1b
Os05g48660		2118	MRH1
Os05g48670	OsFBT10	1323	OsFBT10 - F-box and tubby domain containing protein
Os05g48690		2040	transcription factor like protein
Os05g48700		1708	gibberellin 2-beta-dioxygenase
Os05g48750		1291	3-deoxy-manno-octulosonate cytidylyltransferase,
