# Supplementary material for: Genome-wide association of rice response to blast fungus identifies loci for robust resistance under high nitrogen
Source: BMC Plant Biol. 2021 Feb 18;21:99. doi: 10.1186/s12870-021-02864-3 (PMC7893971; doi:10.1186/s12870-021-02864-3)
Supplement: Supplementary file 13 — Additional file 13. 2 major haplotypes for NIS3 present in the sample susceptible to CD203 determinate by k-group calculation with rice 3000 genomes database references. [file 12870_2021_2864_MOESM13_ESM.xlsx]

## Sheet: Supp 13
Addtional file 13: 2 major haplotypes for NIS3 present in the sample susceptible to CD203 determinate by kgroup calculation with rice 3000 genomes database references
SNP	NIS3-1 Haplotype	NIS3-3 Haplotype
S10_18432444	C	T
S10_18473435	G	A
S10_18475146	G	T
S10_18491553	T	C
S10_18498029	G	A
S10_18505069	G	A
S10_18508946	G	A
S10_18509010	T	C
S10_18509068	G	A
S10_18630905	G	T
S10_18956852	A	G
S10_18971155	C	T
S10_18977220	A	G
S10_18999008	A	C
S10_19012557	C	T
S10_19099220	G	A
S10_19190818	T	G
S10_19210233	T	C
