# Supplementary material for: Genome-wide association of rice response to blast fungus identifies loci for robust resistance under high nitrogen
Source: BMC Plant Biol. 2021 Feb 18;21:99. doi: 10.1186/s12870-021-02864-3 (PMC7893971; doi:10.1186/s12870-021-02864-3)
Supplement: Supplementary file 15 — Additional file 15. Genes list present in NIS3 QTL with Gene function from FunRiceGenes data base and Orygenes database. The fifth column correspond to the gene differentially expressed in Huang et al. 2017. Nineteen unidentified genes, three retrotransposon genes, and three transposons have been omitted from this list. [file 12870_2021_2864_MOESM15_ESM.xlsx]

## Sheet: Supp 15
Addtional file 15: Genes list present in NIS3 QTL Genes function from FunRiceGenes data base Nineteen undidentified genes, three retrotransposon genes, and three transposons have been omited of this list. Among the unditentifed genes, there are Os10g34700 and Os10g34940 present in HUang 2017
GeneID	Gene Name	Gene Length	Function Orygenesdb	DESeq Huang 2017
Os10g34500	ZOS10-05	891	ZOS10-05 - C2H2 zinc finger protein
Os10g34520		804	mitosis protein dim1
Os10g34540	OsTPR1	1250	tetratricopeptide repeat protein 1
Os10g34580		2145	FHA domain containing protein
Os10g34590		1790	zinc finger, C3HC4 type domain containing protein
Os10g34602		1326	csAtPR5
Os10g34614		2138	csAtPR5
Os10g34670		1978	prefoldin
Os10g34680		2441	vacuolar protein sorting-associated protein 52
Os10g34710		3755	myosin-2 heavy chain, non muscle
Os10g34720		2236	LOI1
Os10g34730		881	GEM	Nitrogen specific DEG Repress
Os10g34740		1856	methyltransferase
Os10g34750	LIG1	2769	LIG1 - Putative DNA ligase
Os10g34760	RIPER3	504	RIPER3 - Ripening-related family protein precursor
Os10g34770	RIPER4	489	RIPER4 - Ripening-related family protein precursor
Os10g34790		1241	terpene synthase
Os10g34820	CDT1B	2528	CDT1B - Putative DNA replication initiation protein
Os10g34840	RIPER6	895	RIPER6 - Ripening-related family protein precursor	Infection by M. oryzae specific DEG Induce
Os10g34884	RIPER7	3609	RIPER7 - Ripening-related family protein precursor
Os10g34896	RIPER8	591	RIPER8 - Ripening-related family protein precursor
Os10g34902	RIPER9	651	RIPER9 - Ripening-related family protein precursor
Os10g34910		836	secretory protein
Os10g34920		1033	secretory protein
Os10g34930		911	secretory protein	Infection by M. oryzae specific DEG Induce
Os10g34960		924	ubiquitin family protein	Enhanced
Os10g34990		474	ubiquitin-carboxyl extension
Os10g35000		632	G-patch domain containing protein
Os10g35010		3037	ATTIC110/TIC110
Os10g35020		2472	glycosyltransferase
Os10g35030		2461	IAP100
Os10g35040		1929	receptor kinase like protein
Os10g35050	OsTIP3;1	1243	aquaporin protein
Os10g35060		1502	Ser/Thr protein phosphatase family protein
Os10g35070		1526	alpha-galactosidase precursor	Nitrogen specific DEG Repress
Os10g35090		3694	Rf1, mitochondrial precursor
Os10g35110		1714	alpha-galactosidase precursor	Infection by M. oryzae specific DEG Repress
Os10g35140		1286	integral membrane protein
Os10g35180	OsABCG26	3239	white-brown complex homolog protein 11
Os10g35190	ZOS10-06	1776	ZOS10-06 - C2H2 zinc finger protei
Os10g35200	OsKTN80a	3113	katanin p80 WD40 repeat-containing subunit B1 homolog 1
Os10g35220		3355	KH domain containing protein
Os10g35230		1654	Rf1, mitochondrial precursor
Os10g35240	Rf4|PPR782a	2919	Rf1, mitochondrial precursor
Os10g35250		3030	vacuolar protein-sorting protein bro1
Os10g35260		1554	Rf1, mitochondrial precursor
Os10g35280		2666	nucleolar complex protein 2
Os10g35290		3443	DNA-directed RNA polymerase I subunit RPA2
Os10g35294		976	fiber protein Fb34
Os10g35300		1542	dof zinc finger domain containing protein
Os10g35350		2661	transposon protein, putative, unclassifie
Os10g35370	OsPORB|FGL	2951	oxidoreductase, short chain dehydrogenase/reductase family domain containing family	Infection by M. oryzae specific DEG Repress
Os10g35390		1480	acyltransferase
Os10g35436	Rf1a|Rf5	4750	Rf1, mitochondrial precursor
Os10g35440		2259	pentatricopeptide repeat domain containing protein
Os10g35450		2418	serine/threonine-protein kinase
Os10g35460		1617	COBRA	Infection by M. oryzae specific DEG Induce
Os10g35470		1411	oxidoreductase
Os10g35480		1603	lanC-like protein 2
Os10g35490		1603	hydrolase, alpha/beta fold family domain containing protein
Os10g35500		2232	epoxide hydrolase
Os10g35520		1387	hydrolase, alpha/beta fold family domain containing protein
Os10g35530		1275	hydrolase, alpha/beta fold family domain containing protein
Os10g35540		1200	hydrolase, alpha/beta fold family domain containing protein
Os10g35550	Du1	3676	pre-mRNA-processing factor 6
Os10g35560	OsSFR6	4577	expressed protein/AtSFR6 orthologue
Os10g35580		1383	ATEB1A-like microtubule associated protein
Os10g35630		1625	cystathionin beta synthase protein
Os10g35640	Rf1b	2720	Rf1, mitochondrial precursor
Os10g35660		885	MYB family transcription factor
Os10g35670		1313	zinc finger, RING-type
Os10g35680		657	acetyltransferase, GNAT family
Os10g35690		1274	ribosomal protein S18 containing protein
Os10g35720	OsGrx_S17	1949	OsGrx_S17 - glutaredoxin subgroup II
Os10g35730		1559	pentatricopeptide repeat domain containing protein
Os10g35740		242	hypothetical protein
Os10g35750		2078	pentatricopeptide
Os10g35760		2006	pentatricopeptide
Os10g35770		3649	E2F-related protein
Os10g35790		1365	Rf1, mitochondrial precursor
Os10g35810		1664	thylakoid lumenal protein
Os10g35840		2319	shikimate/quinate 5-dehydrogenase, putative, expressed	Infection by M. oryzae specific DEG Repress
Os10g35850		1198	cytochrome b5-like Heme/Steroid binding domain containing protein, expressed
Os10g35870		1048	cytochrome b5-like Heme/Steroid binding domain containing protein, expressed
Os10g35920		1554	OsFBX389 - F-box domain containing protein, expressed
Os10g35930		1272	OsPLIM2c - LIM domain protein, putative actin-binding protein and transcription factor, expressed
Os10g35940		2462	folylpolyglutamate synthetase, putative, expressed	Infection by M. oryzae specific DEG Repress
Os10g35950		1725	transferase family protein, putative, expressed	Infection by M. oryzae specific DEG Induce
Os10g35960		2483	NAD-dependent malic enzyme, mitochondrial precursor, putative, expressed
