# Supplementary material for: Genome-wide association of rice response to blast fungus identifies loci for robust resistance under high nitrogen
Source: BMC Plant Biol. 2021 Feb 18;21:99. doi: 10.1186/s12870-021-02864-3 (PMC7893971; doi:10.1186/s12870-021-02864-3)
Supplement: Supplementary file 16 — Additional file16. Frequency of NIS3 haplotype by subpopulation in 3000 genomes. [file 12870_2021_2864_MOESM16_ESM.xlsx]

## Sheet: Supp 16
Addtional file 16: Frequency of NIS3 haplotype by subpopulation in 3000 genomes
SubPop	Haplotype frequency
	1	2	3
	Plastic	Intermediate	Robust
admix	0.78	0.16	0.07
aro	0.63	0.36	0.01
aus	1	0	0
ind1A	0.97	0	0.03
ind1B	0.99	0	0.01
ind2	0.99	0.01	0
ind3	0.99	0.01	0
indx	0.99	0.01	0
japx	0.18	0.11	0.71
subtrop	0.02	0.09	0.89
temp	0.06	0.04	0.89
trop	0.44	0.16	0.4
Total	0.77	0.05	0.18
